# Supplementary material for: A Unified Approach to Synthesizing Four Linezolid Metabolites That May Cause Thrombocytopenia
Source: Pharmaceuticals (Basel). 2025 Nov 28;18(12):1821. doi: 10.3390/ph18121821 (PMC12735765; doi:10.3390/ph18121821)
Supplement: Supplementary file 1 [file pharmaceuticals-18-01821-s001.zip]

Archive with 1 entries (1 files):
- pharmaceuticals-3984896-supplementary.pdf
